# Supplementary material for: Spatiotemporal Evolution and Driving Forces of Vegetation Cover in the Urumqi River Basin
Source: Int J Environ Res Public Health. 2022 Nov 19;19(22):15323. doi: 10.3390/ijerph192215323 (PMC9690905; doi:10.3390/ijerph192215323)
Supplement: Supplementary file 1 [file ijerph-19-15323-s001.zip]

Archive with 1 entries (1 files):
- ijerph-1949742-supplementary.pdf
